# Supplementary material for: RAPSYN-mediated neddylation of BCR-ABL alternatively determines the fate of Philadelphia chromosome-positive leukemia
Source: eLife. 2024 Jun 12;12:RP88375. doi: 10.7554/eLife.88375 (PMC11168747; doi:10.7554/eLife.88375)
Supplement: Figure 1—source data 1. [file elife-88375-fig1-data1.zip]

Archive with 3 entries (3 files):
- Figure 1-source data 1/anti-BCR-ABL.tif
- Figure 1-source data 1/anti-GAPDH.tif
- Figure 1-source data 1/anti-RAPSYN.tif
