# Supplementary material for: RAPSYN-mediated neddylation of BCR-ABL alternatively determines the fate of Philadelphia chromosome-positive leukemia
Source: eLife. 2024 Jun 12;12:RP88375. doi: 10.7554/eLife.88375 (PMC11168747; doi:10.7554/eLife.88375)
Supplement: Figure 2—source data 1. [file elife-88375-fig2-data1.zip]

Archive with 14 entries (14 files):
- Figure 2-source data 1/K562 Input BCR-ABL.tif
- Figure 2-source data 1/K562 Input RAPSYN.tif
- Figure 2-source data 1/K562 Input a┬-Tubulin.tif
- Figure 2-source data 1/K562 IP BCR-ABL-IB BCR-ABL.tif
- Figure 2-source data 1/K562 IP BCR-ABL-IB RAPSYN.tif
- Figure 2-source data 1/K562 IP RAPSYN-IB BCR-ABL.tif
- Figure 2-source data 1/K562 IP Rapsyn-IB RAPSYN.tif
- Figure 2-source data 1/MEG-01 Inut BCR-ABL.tif
- Figure 2-source data 1/MEG-01 Inut RAPSYN.tif
- Figure 2-source data 1/MEG-01 Inut a┬-Tubulin.tif
- Figure 2-source data 1/MEG-01 IP BCR-ABL-IB BCR-ABL.tif
- Figure 2-source data 1/MEG-01 IP BCR-ABL-IB RAPSYN.tif
- Figure 2-source data 1/MEG-01 IP RAPSYN-IB BCR-ABL.tif
- Figure 2-source data 1/MEG-01 IP RAPSYN-IB RAPSYN.tif
