# Supplementary material for: RAPSYN-mediated neddylation of BCR-ABL alternatively determines the fate of Philadelphia chromosome-positive leukemia
Source: eLife. 2024 Jun 12;12:RP88375. doi: 10.7554/eLife.88375 (PMC11168747; doi:10.7554/eLife.88375)
Supplement: Figure 2—source data 3. [file elife-88375-fig2-data3.zip]

Archive with 10 entries (10 files):
- Figure 2-source data 3/IP GST-IB GST.tif
- Figure 2-source data 3/IP GST-IB His.tif
- Figure 2-source data 3/IP GST-Input GST.tif
- Figure 2-source data 3/IP GST-Input His.tif
- Figure 2-source data 3/IP GST-Input a┬-Tubulin.tif
- Figure 2-source data 3/IP His-IB GST.tif
- Figure 2-source data 3/IP His-IB His.tif
- Figure 2-source data 3/IP His-Inpurt GST.tif
- Figure 2-source data 3/IP His-Input His.tif
- Figure 2-source data 3/IP His-Input a┬-Tubulin.tif
