# Supplementary material for: RAPSYN-mediated neddylation of BCR-ABL alternatively determines the fate of Philadelphia chromosome-positive leukemia
Source: eLife. 2024 Jun 12;12:RP88375. doi: 10.7554/eLife.88375 (PMC11168747; doi:10.7554/eLife.88375)
Supplement: Figure 2—source data 9. [file elife-88375-fig2-data9.zip]

Archive with 8 entries (8 files):
- Figure 2-source data 9/K562 Input BCR-ABL.tif
- Figure 2-source data 9/K562 Input a┬-Tubulin.tif
- Figure 2-source data 9/K562 IP BCR-ABL-IB BCR-ABL.tif
- Figure 2-source data 9/K562 IP BCR-ABL-IB NEDD8.tif
- Figure 2-source data 9/MEG-01 Input BCR-ABL.tif
- Figure 2-source data 9/MEG-01 Input a┬-Tubulin.tif
- Figure 2-source data 9/MEG-01 IP BCR-ABL-IB BCR-ABL.tif
- Figure 2-source data 9/MEG-01 IP BCR-ABL-IB NEDD8.tif
