# Supplementary material for: RAPSYN-mediated neddylation of BCR-ABL alternatively determines the fate of Philadelphia chromosome-positive leukemia
Source: eLife. 2024 Jun 12;12:RP88375. doi: 10.7554/eLife.88375 (PMC11168747; doi:10.7554/eLife.88375)
Supplement: Figure 2—source data 15. [file elife-88375-fig2-data15.zip]

Archive with 5 entries (5 files):
- Figure 2-source data 15/Input HA.tif
- Figure 2-source data 15/Input His.tif
- Figure 2-source data 15/Input a┬-Tubulin.tif
- Figure 2-source data 15/IP His-IB HA.tif
- Figure 2-source data 15/IP His-IB His-2.tif
