# Supplementary material for: RAPSYN-mediated neddylation of BCR-ABL alternatively determines the fate of Philadelphia chromosome-positive leukemia
Source: eLife. 2024 Jun 12;12:RP88375. doi: 10.7554/eLife.88375 (PMC11168747; doi:10.7554/eLife.88375)
Supplement: Figure 2—source data 27. [file elife-88375-fig2-data27.zip]

Archive with 4 entries (4 files):
- Figure 2-source data 27/Input His.tif
- Figure 2-source data 27/Input a┬-Tubulin.tif
- Figure 2-source data 27/IP His-IB HA.tif
- Figure 2-source data 27/IP His-IB His.tif
