# Supplementary material for: RAPSYN-mediated neddylation of BCR-ABL alternatively determines the fate of Philadelphia chromosome-positive leukemia
Source: eLife. 2024 Jun 12;12:RP88375. doi: 10.7554/eLife.88375 (PMC11168747; doi:10.7554/eLife.88375)
Supplement: Figure 2—figure supplement 1—source data 3. [file elife-88375-fig2-figsupp1-data3.zip]

Archive with 20 entries (20 files):
- Figure supplement 2-source data 3/AChR a7 IP NEDD8-IB AChR a7.tif
- Figure supplement 2-source data 3/AChR a7 IP NEDD8-IB NEDD8.tif
- Figure supplement 2-source data 3/AChR a7-Input AChR a7.tif
- Figure supplement 2-source data 3/AChR a7-Input GAPDH.tif
- Figure supplement 2-source data 3/AChR a7-Input RAPSYN.tif
- Figure supplement 2-source data 3/AChR M2 IP NEDD8-IB AChR M2.tif
- Figure supplement 2-source data 3/AChR M2 IP NEDD8-IB NEDD8.tif
- Figure supplement 2-source data 3/AChR M2-Input AChR M2.tif
- Figure supplement 2-source data 3/AChR M2-Input GAPDH.tif
- Figure supplement 2-source data 3/AChR M2-Input RAPSYN.tif
- Figure supplement 2-source data 3/AChR M3 IP NEDD8-IB AChR M3.tif
- Figure supplement 2-source data 3/AChR M3 IP NEDD8-IB NEDD8.tif
- Figure supplement 2-source data 3/AChR M3-Input  AChR M3.tif
- Figure supplement 2-source data 3/AChR M3-Input  RAPSYN.tif
- Figure supplement 2-source data 3/AChR M3-Input GAPDH.tif
- Figure supplement 2-source data 3/AChR M4 IP NEDD8-IB AChR M4.tif
- Figure supplement 2-source data 3/AChR M4 IP NEDD8-IB NEDD8.tif
- Figure supplement 2-source data 3/AChR M4-Input AChR M4.tif
- Figure supplement 2-source data 3/AChR M4-Input GAPDH.tif
- Figure supplement 2-source data 3/AChR M4-Input RAPSYN.tif
