# Supplementary material for: RAPSYN-mediated neddylation of BCR-ABL alternatively determines the fate of Philadelphia chromosome-positive leukemia
Source: eLife. 2024 Jun 12;12:RP88375. doi: 10.7554/eLife.88375 (PMC11168747; doi:10.7554/eLife.88375)
Supplement: Figure 2—figure supplement 1—source data 11. [file elife-88375-fig2-figsupp1-data11.zip]

Archive with 8 entries (8 files):
- Figure supplement 2-source data 11/Input AChR a7.tif
- Figure supplement 2-source data 11/Input AChR M2.tif
- Figure supplement 2-source data 11/Input AChR M3.tif
- Figure supplement 2-source data 11/Input AChR M4.tif
- Figure supplement 2-source data 11/Input BCR-ABL.tif
- Figure supplement 2-source data 11/Input a┬-Tubulin.tif
- Figure supplement 2-source data 11/IP BCR-ABL-IB BCR-ABL.tif
- Figure supplement 2-source data 11/IP BCR-ABL-IB NEDD8-4.tif
