# Supplementary material for: RAPSYN-mediated neddylation of BCR-ABL alternatively determines the fate of Philadelphia chromosome-positive leukemia
Source: eLife. 2024 Jun 12;12:RP88375. doi: 10.7554/eLife.88375 (PMC11168747; doi:10.7554/eLife.88375)
Supplement: Figure 2—figure supplement 1—source data 13. [file elife-88375-fig2-figsupp1-data13.zip]

Archive with 11 entries (11 files):
- Figure supplement 2-source data 13/AKT.tif
- Figure supplement 2-source data 13/BCR-ABL.tif
- Figure supplement 2-source data 13/ERK.tif
- Figure supplement 2-source data 13/GAPDH.tif
- Figure supplement 2-source data 13/JAK2.tif
- Figure supplement 2-source data 13/P-AKT.tif
- Figure supplement 2-source data 13/p-ERK.tif
- Figure supplement 2-source data 13/P-JAK2.tif
- Figure supplement 2-source data 13/PKC.tif
- Figure supplement 2-source data 13/p-PKC.tif
- Figure supplement 2-source data 13/RAS.tif
