# Supplementary material for: RAPSYN-mediated neddylation of BCR-ABL alternatively determines the fate of Philadelphia chromosome-positive leukemia
Source: eLife. 2024 Jun 12;12:RP88375. doi: 10.7554/eLife.88375 (PMC11168747; doi:10.7554/eLife.88375)
Supplement: Figure 3—source data 9. [file elife-88375-fig3-data9.zip]

Archive with 5 entries (5 files):
- Figure 3-source data 9/Input BCR-ABL.tif
- Figure 3-source data 9/Input a┬-Tubulin.tif
- Figure 3-source data 9/IP BCR-ABL-IB BCR-ABL.tif
- Figure 3-source data 9/IP BCR-ABL-IB NEDD8.tif
- Figure 3-source data 9/IP BCR-ABL-IB Ub.tif
