# Supplementary material for: RAPSYN-mediated neddylation of BCR-ABL alternatively determines the fate of Philadelphia chromosome-positive leukemia
Source: eLife. 2024 Jun 12;12:RP88375. doi: 10.7554/eLife.88375 (PMC11168747; doi:10.7554/eLife.88375)
Supplement: Figure 3—source data 11. [file elife-88375-fig3-data11.zip]

Archive with 7 entries (7 files):
- Figure 3-source data 11/Input HA.tif
- Figure 3-source data 11/Input His.tif
- Figure 3-source data 11/Input Myc.tif
- Figure 3-source data 11/Input a┬-Tubulin-1.tif
- Figure 3-source data 11/IP His IB Myc.tif
- Figure 3-source data 11/IP His IB-HA.tif
- Figure 3-source data 11/IP His-IB His.tif
