# Supplementary material for: RAPSYN-mediated neddylation of BCR-ABL alternatively determines the fate of Philadelphia chromosome-positive leukemia
Source: eLife. 2024 Jun 12;12:RP88375. doi: 10.7554/eLife.88375 (PMC11168747; doi:10.7554/eLife.88375)
Supplement: Figure 3—source data 15. [file elife-88375-fig3-data15.zip]

Archive with 14 entries (14 files):
- Figure 3-source data 15/K562 Input  a┬-Tubulin.tif
- Figure 3-source data 15/K562 Input BCR-ABL.tif
- Figure 3-source data 15/K562 Input C-CBL.tif
- Figure 3-source data 15/K562 Input RAPSYN.tif
- Figure 3-source data 15/K562 IP BCR-ABL-IB BCR-ABL.tif
- Figure 3-source data 15/K562 IP BCR-ABL-IB C-CBL.tif
- Figure 3-source data 15/K562 IP BCR-ABL-IB RAPSYN.tif
- Figure 3-source data 15/MEG-01 Input BCR-ABL.tif
- Figure 3-source data 15/MEG-01 Input C-CBL.tif
- Figure 3-source data 15/MEG-01 Input RAPSYN.tif
- Figure 3-source data 15/MEG-01 Input a┬-Tubulin.tif
- Figure 3-source data 15/MEG-01 IP BCR-ABL-IB BCR-ABL.tif
- Figure 3-source data 15/MEG-01 IP BCR-ABL-IB C-CBL.tif
- Figure 3-source data 15/MEG-01 IP BCR-ABL-IB RAPSYN.tif
