# Supplementary material for: RAPSYN-mediated neddylation of BCR-ABL alternatively determines the fate of Philadelphia chromosome-positive leukemia
Source: eLife. 2024 Jun 12;12:RP88375. doi: 10.7554/eLife.88375 (PMC11168747; doi:10.7554/eLife.88375)
Supplement: Figure 4—source data 3. [file elife-88375-fig4-data3.zip]

Archive with 10 entries (10 files):
- Figure 4-source data 3/K562 Input RAPSYN.tif
- Figure 4-source data 3/K562 Input SRC.tif
- Figure 4-source data 3/K562 Input a┬-Tubulin.tif
- Figure 4-source data 3/K562 IP P-Tyr-IB-RAPSYN.tif
- Figure 4-source data 3/K562 IP RAPSYN-IB P-Tyr.tif
- Figure 4-source data 3/MEG-01 Input RAPSYN.tif
- Figure 4-source data 3/MEG-01 Input SRC.tif
- Figure 4-source data 3/MEG-01 Input a┬-Tubulin.tif
- Figure 4-source data 3/MEG-01 IP P-Tyr-IB RAPSYN.tif
- Figure 4-source data 3/MEG-01 IP RAPSYN-IB P-Tyr.tif
