# Supplementary material for: RAPSYN-mediated neddylation of BCR-ABL alternatively determines the fate of Philadelphia chromosome-positive leukemia
Source: eLife. 2024 Jun 12;12:RP88375. doi: 10.7554/eLife.88375 (PMC11168747; doi:10.7554/eLife.88375)
Supplement: Figure 4—source data 13. [file elife-88375-fig4-data13.zip]

Archive with 6 entries (6 files):
- Figure 4-source data 13/K562 RAPSYN.tif
- Figure 4-source data 13/K562 SRC.tif
- Figure 4-source data 13/K562 a┬-Tubulin.tif
- Figure 4-source data 13/MEG-01 RAPSYN.tif
- Figure 4-source data 13/MEG-01 SRC.tif
- Figure 4-source data 13/MEG-01 a┬-Tubulin.tif
