# Supplementary material for: RAPSYN-mediated neddylation of BCR-ABL alternatively determines the fate of Philadelphia chromosome-positive leukemia
Source: eLife. 2024 Jun 12;12:RP88375. doi: 10.7554/eLife.88375 (PMC11168747; doi:10.7554/eLife.88375)
Supplement: Figure 4—figure supplement 1—source data 1. [file elife-88375-fig4-figsupp1-data1.zip]

Archive with 5 entries (5 files):
- Figure supplement 5-source data 1/Input P-SRC.tif
- Figure supplement 5-source data 1/Input RAPSYN.tif
- Figure supplement 5-source data 1/Input a┬-Tubulin.tif
- Figure supplement 5-source data 1/IP P-Tyr-IB RAPSYN.tif
- Figure supplement 5-source data 1/IP RAPSYN-IB P-Tyr.tif
