# Supplementary material for: RAPSYN-mediated neddylation of BCR-ABL alternatively determines the fate of Philadelphia chromosome-positive leukemia
Source: eLife. 2024 Jun 12;12:RP88375. doi: 10.7554/eLife.88375 (PMC11168747; doi:10.7554/eLife.88375)
Supplement: Figure 5—source data 3. [file elife-88375-fig5-data3.zip]

Archive with 12 entries (12 files):
- Figure 5-source data 3/K562 Input BCR-ABL-2.tif
- Figure 5-source data 3/K562 Input RAPSYN.tif
- Figure 5-source data 3/K562 Input SRC.tif
- Figure 5-source data 3/K562 IP BCR-ABL-IB  NEDD8.tif
- Figure 5-source data 3/K562 IP BCR-ABL-IB BCR-ABL.tif
- Figure 5-source data 3/K562 a┬-Tubulin.tif
- Figure 5-source data 3/MEG-01 Input BCR-ABL.tif
- Figure 5-source data 3/MEG-01 Input RAPSYN.tif
- Figure 5-source data 3/MEG-01 Input SRC.tif
- Figure 5-source data 3/MEG-01 IP BCR-ABL-IB BCR-ABL.tif
- Figure 5-source data 3/MEG-01 IP BCR-ABL-IB NEDD8.tif
- Figure 5-source data 3/MEG-01 a┬-Tubulin.tif
