# Supplementary material for: RAPSYN-mediated neddylation of BCR-ABL alternatively determines the fate of Philadelphia chromosome-positive leukemia
Source: eLife. 2024 Jun 12;12:RP88375. doi: 10.7554/eLife.88375 (PMC11168747; doi:10.7554/eLife.88375)
Supplement: Figure 5—source data 7. [file elife-88375-fig5-data7.zip]

Archive with 7 entries (7 files):
- Figure 5-source data 7/Input GFP-2.tif
- Figure 5-source data 7/Input HA-2.tif
- Figure 5-source data 7/Input His-2.tif
- Figure 5-source data 7/Input Myc-4.tif
- Figure 5-source data 7/IP His-IB His.tif
- Figure 5-source data 7/IP His-IBHA.tif
- Figure 5-source data 7/Tubulin-6.tif
