# Supplementary material for: RAPSYN-mediated neddylation of BCR-ABL alternatively determines the fate of Philadelphia chromosome-positive leukemia
Source: eLife. 2024 Jun 12;12:RP88375. doi: 10.7554/eLife.88375 (PMC11168747; doi:10.7554/eLife.88375)
Supplement: Figure 5—source data 11. [file elife-88375-fig5-data11.zip]

Archive with 4 entries (4 files):
- Figure 5-source data 11/K562 BCR-ABL.tif
- Figure 5-source data 11/K562 a┬-Tubulin.tif
- Figure 5-source data 11/MEG-01 BCR-ABL.tif
- Figure 5-source data 11/MEG-01 a┬-Tubulin.tif
