# Supplementary material for: RAPSYN-mediated neddylation of BCR-ABL alternatively determines the fate of Philadelphia chromosome-positive leukemia
Source: eLife. 2024 Jun 12;12:RP88375. doi: 10.7554/eLife.88375 (PMC11168747; doi:10.7554/eLife.88375)
Supplement: Figure 5—source data 12. [file elife-88375-fig5-data12.zip]

Archive with 1 entries (1 files):
- Figure 5-source data 12/Figure 5-source data 12.pdf
